# Supplementary material for: Hypertensive Heart Disease—The Imaging Perspective
Source: J Clin Med. 2023 Apr 25;12(9):3122. doi: 10.3390/jcm12093122 (PMC10179093; doi:10.3390/jcm12093122)
Supplement: Supplementary file 1 [file jcm-12-03122-s001.zip]

Archive with 1 entries (1 files):
- jcm-2305075-supplementary.pdf
